# Supplementary material for: Hinge action versus grip in translocation by RNA polymerase
Source: Transcription. 2017 Aug 30;9(1):1–16. doi: 10.1080/21541264.2017.1330179 (PMC5791816; doi:10.1080/21541264.2017.1330179)
Supplement: 1330179_Supplemental_Material.zip [file ktrn-09-01-1330179-s001.zip]

Archive with 4 entries (4 files):
- Supplemental Movie 3.avi
- Supplemental Movie 1.avi
- Supplemental Movie 2.avi
- Supplemental Movie Captions.docx
